# Supplementary material for: A prospective feasibility study of one-year administration of adjuvant S-1 therapy for resected biliary tract cancer in a multi-institutional trial (Tokyo Study Group for Biliary Cancer: TOSBIC01)
Source: BMC Cancer. 2020 Jul 23;20:688. doi: 10.1186/s12885-020-07185-6 (PMC7379785; doi:10.1186/s12885-020-07185-6)
Supplement: Supplementary file 1 — Additional file 1: Table S1. Univariate analysis for early discontinuation (within 2 courses) [file 12885_2020_7185_MOESM1_ESM.xlsx]

## Sheet: Table S1
Variables		Early discontinuation (n =12)	Remaining patients (n = 34)	P value
Sex	Male	8 (67%)	20 (59%)	0.63
Age, years		73.5 (64 - 84)	67.5 (39 - 81)	0.008
ECOG-PS	0	8 (67%)	31 (91%)	0.04
	1	4 (33%)	3 (9%)
Primary disease	Extrahepatic	6 (50%)	13 (38%)	0.7
	Intrahepatic	2 (17%)	6 (18%)
	Gallbladder	3 (25%)	7 (21%)
	Ampulla of Vater	1 (8%)	8 (24%)
Pathologically stage (UICC)	I	2 (17%)	8 (24%)	0.88
	II	8 (67%)	21 (62%)
	III	2 (17%)	5 (15%)
Surgical procedure	Pancreatoduodenectomy	5 (42%)	20 (59%)	0.79
	Hepatectomy (without bile duct resection)	2 (17%)	4 (12%)
	Hepatectomy (with bile duct resection)	2 (17%)	4 (12%)
	Extended cholecystectomy	3 (25%)	6 (18%)
Morbidity	Clavien-Dindo ≥ 3	3 (25%)	7 (21%)	0.75
Residual tumor	positive	1 (8%)	2 (6%)	0.77
Days from operation to administration, day		54.5 (31 - 66)	53.5 (33 - 70)	0.31
Suppelementary Table 1. Univariate analysis for early discontinuation (within 2 courses)
Data presented as median values (range) for continuous variables and numbers (%) for categorical variables.
Abbereviations: ECOG-PS, Eastern Cooperative Oncology Group Performance Status
